# Supplementary material for: Comparing and synthesizing quantitative distribution models and qualitative vulnerability assessments to project marine species distributions under climate change
Source: PLoS One. 2020 Apr 16;15(4):e0231595. doi: 10.1371/journal.pone.0231595 (PMC7161985; doi:10.1371/journal.pone.0231595)
Supplement: S2 Table — A list of the climate model members included in the RCP8.5 CMIP5 ensemble to get projected sea surface temperatures in 2055. (XLSX) [file pone.0231595.s002.xlsx]

## Sheet: Sheet1
Project	Model	Experiment	Time Frequency	Model Realm1	Model Realm2	Ensemble	Version	Variable
cmip5	ACCESS1-0	rcp85	mon	ocean	Omon	r1i1p1	v20140305	tos
cmip5	ACCESS1-3	rcp85	mon	ocean	Omon	r1i1p1	v20140305	tos
cmip5	CAN-ESM2	rcp85	mon	ocean	Omon	r1i1p1	v20130331	tos
cmip5	CCSM4	rcp85	mon	ocean	Omon	r1i1p1	v20110601	tos
cmip5	CESM1-BGC	rcp85	mon	ocean	Omon	r1i1p1	v20110601	tos
cmip5	CESM1-CAM5	rcp85	mon	ocean	Omon	r1i1p1	v20110601	tos
cmip5	CMCC-CESM	rcp85	mon	ocean	Omon	r1i1p1	v20120906	tos
cmip5	CMCC-CM	rcp85	mon	ocean	Omon	r1i1p1	v20120528	tos
cmip5	CNRM-CM5	rcp85	mon	ocean	Omon	r1i1p1	v20110601	tos
cmip5	GFDL-CM3	rcp85	mon	ocean	Omon	r1i1p1	v20110601	tos
cmip5	GFDL-ESM2G	rcp85	mon	ocean	Omon	r1i1p1	v20120820	tos
cmip5	GFDL-ESM2M	rcp85	mon	ocean	Omon	r1i1p1	v20110601	tos
cmip5	GISS-E2-H	rcp85	mon	ocean	Omon	r1i1p1	v20160512	tos
cmip5	GISS-E2-R	rcp85	mon	ocean	Omon	r1i1p1	v20160513	tos
cmip5	HADGEM2-AO	rcp85	mon	ocean	Omon	r1i1p1	v20130815	tos
cmip5	HADGEM2-CC	rcp85	mon	ocean	Omon	r1i1p1	v20120531	tos
cmip5	HADGEM2-ES	rcp85	mon	ocean	Omon	r1i1p1	v20111218	tos
cmip5	INMCM4	rcp85	mon	ocean	Omon	r1i1p1	v20110323	tos
cmip5	IPSL-CM5A-LR	rcp85	mon	ocean	Omon	r1i1p1	v20111103	tos
cmip5	IPSL-CM5A-MR	rcp85	mon	ocean	Omon	r1i1p1	v20111119	tos
cmip5	IPSL-CM5B-LR	rcp85	mon	ocean	Omon	r1i1p1	v20120430	tos
cmip5	MIROC-ESM	rcp85	mon	ocean	Omon	r1i1p1	v20130719	tos
cmip5	MIROC5	rcp85	mon	ocean	Omon	r1i1p1	v20131009	tos
cmip5	MPI-ESM-LR	rcp85	mon	ocean	Omon	r1i1p1	v20120625	tos
cmip5	MPI-ESM-MR	rcp85	mon	ocean	Omon	r1i1p1	v20120625	tos
cmip5	NORESM1-M	rcp85	mon	ocean	Omon	r1i1p1	v20110601	tos
cmip5	NORESM1-ME	rcp85	mon	ocean	Omon	r1i1p1	v20110601	tos
