# Supplementary material for: Comparing and synthesizing quantitative distribution models and qualitative vulnerability assessments to project marine species distributions under climate change
Source: PLoS One. 2020 Apr 16;15(4):e0231595. doi: 10.1371/journal.pone.0231595 (PMC7161985; doi:10.1371/journal.pone.0231595)
Supplement: S3 Table — For each statistic, the average across species and seasons was calculated for each combination of “SDM certainty” and “NEVA certainty”. SDM certainty was determined by splitting auc values ranging from 0.7 to 1.0 into five bins of equal width and then assigning low, moderate, high and very high certainty ranks. NEVA certainty was determined by converting sensitivity effect and directional effect certainty values into integers (i.e., low certainty = 1, moderate certainty = 2, high certainty = 3, very high certainty = 4), adding the two values, splitting combined sensitivity and directional effect certainty values ranging from 2 to 8 into five bins of equal width and then assigning low, moderate, high, and very high certainty ranks. (XLSX) [file pone.0231595.s003.xlsx]

## Sheet: Sheet1
Quantitative SDM Certainty	Qualitative NEVA sensitivity and directional effect certainty	Average correlation coefficient difference (Combined SDM+NEVA - SDM only)	Average bias difference (Combined SDM+NEVA - SDM only)	Average RMSE difference (Combined SDM+NEVA - SDM Only)
Low	Moderate	0	0.001	0
Low	High	0	0	0
Low	Very high	0	0.001	-0.001
Moderate	Low	-0.001	0.001	0
Moderate	Moderate	-0.001	0	0
Moderate	High	0	0.001	0
Moderate	Very high	0	0	-0.001
High	Low	0.002	0	0
High	Moderate	0	0	0
High	High	0	0	0
High	Very high	0	0	0
Very high	Low	0.001	0	0
Very high	Moderate	-0.001	0	0
Very high	High	0.001	0	0
Very high	Very high	-0.001	0	0
